# Supplementary material for: Genetic diversity of candidate loci linked to Mycobacterium tuberculosis resistance to bedaquiline, delamanid and pretomanid
Source: Sci Rep. 2021 Sep 30;11:19431. doi: 10.1038/s41598-021-98862-4 (PMC8484543; doi:10.1038/s41598-021-98862-4)
Supplement: Supplementary file 2 — Supplementary Information 2. [file 41598_2021_98862_MOESM2_ESM.xlsx]

## Sheet: S3 Table
S3 Table. Mutations reported in the literature.
Drug	Phenotype	Gene	Mutation*	PMID	Author
BDQ	Resistant	atpE	G25S	PMDI:31981638	Peretokina et al., 2020
BDQ	Resistant	atpE	D28A	PMDI:30165087	Ismail et al., 2018
BDQ	Resistant	atpE	D28G	PMDI:30165087	Ismail et al., 2018
BDQ	Resistant	atpE	D28P	PMDI:20038615	Huitric et al., 2010
BDQ	Resistant	atpE	D28V	PMDI:30165087	Ismail et al., 2018
BDQ	Resistant	atpE	D28N	PMDI:31981638	Peretokina et al., 2020
BDQ	Resistant	atpE	E32V	PMDI:20038615	Huitric et al., 2010
BDQ	Resistant	atpE	L59V	PMID:22354303	Segala et al., 2012
BDQ	Resistant	atpE	E61D	PMDI:30165087	Ismail et al., 2018
BDQ	Resistant	atpE	A63V	PMDI:31981638	Peretokina et al., 2020
BDQ	Resistant	atpE	A63P	PMDI:15591164	Andries et al., 2005
BDQ	Resistant	atpE	I66M	PMID:17496888	Koul et al., 2007
BDQ	Resistant	atpE	I66V	PMDI:30029911	Martinez et al., 2018
BDQ	Resistant	mmpR5	-13insIS6110	PMID:28031270	Villellas et al., 2017
BDQ	Resistant	mmpR5	V1A	PMID:26559594	Bloemberg et al., 2015
BDQ	Resistant	mmpR5	S2I	PMID:28320727	Xu et al., 2017
BDQ	Resistant	mmpR5	16_16del	PMID:31981638	Peretokina et al., 2020
BDQ	Resistant	mmpR5	16_17del	PMID:28182568	Veziris et al., 2017
BDQ	Resistant	mmpR5	27_28insC	PMID:32907992	Battaglia et al., 2020
BDQ	Resistant	mmpR5	30_30del	PMID:31981638	Peretokina et al., 2020
BDQ	Resistant	mmpR5	37_38insA	PMID:25010492	Andries et al., 2014
BDQ	Resistant	mmpR5	43_44insA	PMID:31981638	Peretokina et al., 2020
BDQ	Resistant	mmpR5	V20G	PMID:31262765	Ghodousi et al., 2019
BDQ	Resistant	mmpR5	E21D	PMDI:30165087	Ismail et al., 2018
BDQ	Resistant	mmpR5	E21Q	PMID:31981638	Peretokina et al., 2020
BDQ	Resistant	mmpR5	Q22L	PMID:30642938	Ismail et al., 2019
BDQ	Resistant	mmpR5	65_66insIS6110	PMID:30833432	Xu et al., 2019
BDQ	Resistant	mmpR5	M23L	PMID:31981638	Peretokina et al., 2020
BDQ	Resistant	mmpR5	71_72insGC	PMID:30833432	Xu et al., 2019
BDQ	Resistant	mmpR5	G25D	PMID:30833432	Xu et al., 2019
BDQ	Resistant	mmpR5	G25C	PMID:30833432	Xu et al., 2019
BDQ	Resistant	mmpR5	Y26*	PMID:28387862	Zimenkov et al., 2017
BDQ	Resistant	mmpR5	94insIS6110	PMID:30833432	Xu et al., 2019
BDQ	Resistant	mmpR5	T33A	PMID:30642938	Ismail et al., 2019
BDQ	Resistant	mmpR5	A36T	PMID:31138569	Ismail et al., 2019
BDQ	Resistant	mmpR5	A36V	PMID:31981638	Peretokina et al., 2020
BDQ	Resistant	mmpR5	L40S	PMID:31981638	Peretokina et al., 2020
BDQ	Resistant	mmpR5	Ismail et al., 2019	PMID:31138569	Ismail et al., 2019
BDQ	Resistant	mmpR5	L43P	PMID:30833432	Xu et al., 2019
BDQ	Resistant	mmpR5	133_134delGT	PMID:30833432	Xu et al., 2019
BDQ	Resistant	mmpR5	133_134insTG	PMID:31981638	Peretokina et al., 2020
BDQ	Resistant	mmpR5	C46R	PMID:31138569	Ismail et al., 2019
BDQ	Resistant	mmpR5	136_137insG	PMID:29337135	Ismail et al., 2018
BDQ	Resistant	mmpR5	138_139insG (D47fs)	PMID:29337135	Ismail et al., 2018
BDQ	Resistant	mmpR5	138_139insGA (D47fs)	PMID:31141643	de Vos et al., 2019
BDQ	Resistant	mmpR5	139_140insTG	PMID:28387862	Zimenkov et al., 2017
BDQ	Resistant	mmpR5	140_141insG	PMID:28182568	Veziris et al., 2017
BDQ	Resistant	mmpR5	141_142insC	PMID:29337135	Ismail et al., 2018
BDQ	Resistant	mmpR5	E49*	PMID:28387862	Zimenkov et al., 2017
BDQ	Resistant	mmpR5	R50W	PMID:28031270	Villellas et al., 2017
BDQ	Resistant	mmpR5	S52F	PMID:28031270	Villellas et al., 2017
BDQ	Resistant	mmpR5	S53L	PMID:28320727	Xu et al., 2017
BDQ	Resistant	mmpR5	S53P	PMID:28320727	Xu et al., 2017
BDQ	Resistant	mmpR5	168_168del	PMID:30833432	Xu et al., 2019
BDQ	Resistant	mmpR5	T58P	PMID:31981638	Peretokina et al., 2020
BDQ	Resistant	mmpR5	A59V	PMID:31981638	Peretokina et al., 2020
BDQ	Resistant	mmpR5	175_176insCG	PMID:31981638	Peretokina et al., 2020
BDQ	Resistant	mmpR5	184_185insC	PMID:31981638	Peretokina et al., 2020
BDQ	Resistant	mmpR5	185_186insCAG	PMID:30933266	Polsfuss et al., 2019
BDQ	Resistant	mmpR5	A62V	PMID:28031270	Villellas et al., 2017
BDQ	Resistant	mmpR5	S63R	PMID:24590481	Hartkoorn et al., 2014
BDQ	Resistant	mmpR5	S63G	PMID:30642938	Ismail et al., 2019
BDQ	Resistant	mmpR5	192_193insG (I67fs)	PMID:25010492	Andries et al., 2014
BDQ	Resistant	mmpR5	193_193del (I67fs)	PMID:30248414	Chawla et al., 2018
BDQ	Resistant	mmpR5	G65R	PMID:31981638	Peretokina et al., 2020
BDQ	Resistant	mmpR5	G66E	PMID:30833432	Xu et al., 2019
BDQ	Resistant	mmpR5	G66W	PMID:31981638	Peretokina et al., 2020
BDQ	Resistant	mmpR5	I67S	PMID:29337135	Ismail et al., 2018
BDQ	Resistant	mmpR5	S68G	PMID:25010492	Andries et al., 2014
BDQ	Resistant	mmpR5	201_206del	PMID:29337135	Ismail et al., 2018
BDQ	Resistant	mmpR5	212_212del	PMID:28387862	Zimenkov et al., 2017
BDQ	Resistant	mmpR5	R72W	PMID:31138569	Ismail et al., 2019
BDQ	Resistant	mmpR5	R72Q	PMID:29038265	Xu et al., 2017
BDQ	Resistant	mmpR5	L74P	PMID:31138569	Ismail et al., 2019
BDQ	Resistant	mmpR5	L74V	PMID:31981638	Peretokina et al., 2020
BDQ	Resistant	mmpR5	224_225insA	PMID:28031270	Villellas et al., 2017
BDQ	Resistant	mmpR5	G78A	PMID:31981638	Peretokina et al., 2020
BDQ	Resistant	mmpR5	F79S	PMID:31981638	Peretokina et al., 2020
BDQ	Resistant	mmpR5	I80M	PMID:31981638	Peretokina et al., 2020
BDQ	Resistant	mmpR5	L83P	PMID:31138569	Ismail et al., 2019
BDQ	Resistant	mmpR5	L83V	PMID:31981638	Peretokina et al., 2020
BDQ	Resistant	mmpR5	V85A	PMID:31981638	Peretokina et al., 2020
BDQ	Resistant	mmpR5	258_259insG	PMID:30833432	Xu et al., 2019
BDQ	Resistant	mmpR5	262_263insA	PMID:31981638	Peretokina et al., 2020
BDQ**	Resistant	mmpR5	R90C	PMID:30833432	Xu et al., 2019
BDQ	Resistant	mmpR5	272insIS6110	PMID:25010492	Andries et al., 2014
BDQ	Resistant	mmpR5	274_278del	PMID:31981638	Peretokina et al., 2020
BDQ	Resistant	mmpR5	Y92*	PMID:29941636	Rancoita et al., 2018
BDQ	Resistant	mmpR5	274_275insA	PMID:32907992	Battaglia et al., 2020
BDQ	Resistant	mmpR5	274_283del	PMID:28387862	Zimenkov et al., 2017
BDQ	Resistant	mmpR5	R94Q	PMID:25010492	Andries et al., 2014
BDQ	Resistant	mmpR5	R96Q	PMID:30029911	Martinez et al., 2018
BDQ	Resistant	mmpR5	R96W	PMID:30833432	Xu et al., 2019
BDQ	Resistant	mmpR5	289_289del	PMID:28387862	Zimenkov et al., 2017
BDQ	Resistant	mmpR5	291_292insA (N98fs)	PMID:31981638	Peretokina et al., 2020
BDQ	Resistant	mmpR5	N98D	PMID:33239092	Beckert et al., 2020
BDQ	Resistant	mmpR5	A98V	PMID:28387862	Zimenkov et al., 2017
BDQ	Resistant	mmpR5	A99V	PMID:31981638	Peretokina et al., 2020
BDQ	Resistant	mmpR5	A102P	PMID:31138569	Ismail et al., 2019
BDQ	Resistant	mmpR5	R105C	PMID:30833432	Xu et al., 2019
BDQ	Resistant	mmpR5	314_315delGT	PMID:30833432	Xu et al., 2019
BDQ	Resistant	mmpR5	318_319insCG	PMID:31981638	Peretokina et al., 2020
BDQ	Resistant	mmpR5	R107C	PMID:30833432	Xu et al., 2019
BDQ	Resistant	mmpR5	A112S	PMID:28031270	Villellas et al., 2017
BDQ	Resistant	mmpR5	334_335insIS6110	PMID:30833432	Xu et al., 2019
BDQ	Resistant	mmpR5	335_335del	PMID:28387862	Zimenkov et al., 2017
BDQ	Resistant	mmpR5	E113K	PMID:31981638	Peretokina et al., 2020
BDQ	Resistant	mmpR5	L114P	PMID:31981638	Peretokina et al., 2020
BDQ	Resistant	mmpR5	345_345del	PMID:29941636	Rancoita et al., 2018
BDQ**	Resistant	mmpR5	L117R	PMID:29038265	Xu et al., 2017
BDQ	Resistant	mmpR5	349insIS6110	PMID:30833432	Xu et al., 2019
BDQ	Resistant	mmpR5	359_360insG	PMID:31981638	Peretokina et al., 2020
BDQ	Resistant	mmpR5	G120E	PMID:30833432	Xu et al., 2019
BDQ	Resistant	mmpR5	G121E	PMID:28387862	Zimenkov et al., 2017
BDQ	Resistant	mmpR5	G121V	PMID:30833432	Xu et al., 2019
BDQ	Resistant	mmpR5	G121R	PMID:33239092	Beckert et al., 2020
BDQ	Resistant	mmpR5	L122P	PMID:28387862	Zimenkov et al., 2017
BDQ	Resistant	mmpR5	382_383insC	PMID:28387862	Zimenkov et al., 2017
BDQ	Resistant	mmpR5	R134*	PMID:24590481	Hartkoorn et al., 2014
BDQ	Resistant	mmpR5	R135G	PMID:30165087	Ismail et al., 2018
BDQ	Resistant	mmpR5	R135W	PMID:31981638	Peretokina et al., 2020
BDQ	Resistant	mmpR5	L136P	PMID:31138569	Ismail et al., 2019
BDQ	Resistant	mmpR5	E138G	PMID:25010492	Andries et al., 2014
BDQ	Resistant	mmpR5	E138fs	PMID:31138569	Ismail et al., 2019
BDQ	Resistant	mmpR5	M139I	PMID:31981638	Peretokina et al., 2020
BDQ	Resistant	mmpR5	M139T	PMID:28182568	Veziris et al., 2017
BDQ	Resistant	mmpR5	418_419insG	PMID:28387862	Zimenkov et al., 2017
BDQ	Resistant	mmpR5	L142R	PMID:31981638	Peretokina et al., 2020
BDQ	Resistant	mmpR5	425_425del	PMID:30833432	Xu et al., 2019
BDQ	Resistant	mmpR5	435_435del	PMID:28387862	Zimenkov et al., 2017
BDQ	Resistant	mmpR5	M146T	PMID:29038265	Xu et al., 2017
BDQ	Resistant	mmpR5	435_436insA	PMID:30833432	Xu et al., 2019
BDQ	Resistant	mmpR5	A153P	PMID:30833432	Xu et al., 2019
BDQ	Resistant	mmpR5	L154P	PMID:30165087	Ismail et al., 2018
BDQ	Resistant	mmpR5	465_466insC (R156fs)	PMID:31981638	Peretokina et al., 2020
BDQ	Resistant	mmpR5	Y157D	PMID:28739779	Pang et al., 2017
BDQ	Resistant	mmpR5	466_467insGA	PMID:28387862	Zimenkov et al., 2017
BDQ	Resistant	pepQ	A14fs	PMID:27185800	Almedia et al., 2016
BDQ	Resistant	pepQ	M23T	PMID:30833432	Xu et al., 2019
BDQ	Resistant	pepQ	L44P	PMID:27185800	Almedia et al., 2016
BDQ	Resistant	pepQ	E139K	PMID:30833432	Xu et al., 2019
BDQ	Resistant	pepQ	812_813insG	PMID:30833432	Xu et al., 2019
BDQ	Resistant	pepQ	R271fs	PMID:30833432	Xu et al., 2019
BDQ	Resistant	pepQ	G299V	PMID:30833432	Xu et al., 2019
BDQ	Susceptible	mmpR5	-59T>C	PMID:28031270	Villellas et al., 2017
BDQ	Susceptible	mmpR5	-53C>A	PMID:32907992	Battaglia et al., 2020
BDQ	Susceptible	mmpR5	-47T>C	PMID:28031270	Villellas et al., 2017
BDQ**	Susceptible	mmpR5	-44T>C	PMID:28031270	Villellas et al., 2017
BDQ	Susceptible	mmpR5	-20T>A	PMID:32907992	Battaglia et al., 2020
BDQ	Susceptible	mmpR5	-11C>A	PMID:30029911	Martinez et al., 2018
BDQ	Susceptible	mmpR5	-4A>T	PMID:32907992	Battaglia et al., 2020
BDQ	Susceptible	mmpR5	V3I	PMID:29941636	Rancoita et al., 2018
BDQ	Susceptible	mmpR5	N4T	PMID:32907992	Battaglia et al., 2020
BDQ	Susceptible	mmpR5	D5G	PMID:30029911	Martinez et al., 2018
BDQ**	Susceptible	mmpR5	43_44insA	PMID:28387862	Zimenkov et al., 2017
BDQ	Susceptible	mmpR5	46_47insTCATGGAATTCG	PMID:32907992	Battaglia et al., 2020
BDQ	Susceptible	mmpR5	V20A	PMID:32907992	Battaglia et al., 2020
BDQ**	Susceptible	mmpR5	M23V	PMID:30029911	Martinez et al., 2018
BDQ	Susceptible	mmpR5	G37S	PMID:32907992	Battaglia et al., 2020
BDQ**	Susceptible	mmpR5	L39S	PMID:28031270	Villellas et al., 2017
BDQ**	Susceptible	mmpR5	W42R	PMID:28031270	Villellas et al., 2017
BDQ	Susceptible	mmpR5	D44G	PMID:28031270	Villellas et al., 2017
BDQ	Susceptible	mmpR5	M49L	PMID:28031270	Villellas et al., 2017
BDQ	Susceptible	mmpR5	R50P	PMID:31981638	Peretokina et al., 2020
BDQ**	Susceptible	mmpR5	E55D	PMID:30029911	Martinez et al., 2018
BDQ**	Susceptible	mmpR5	212_212del	PMID:28387862	Zimenkov et al., 2017
BDQ	Susceptible	mmpR5	225_225del	PMID:28031270	Villellas et al., 2017
BDQ	Susceptible	mmpR5	R82Q	PMID:31981638	Peretokina et al., 2020
BDQ	Susceptible	mmpR5	A84V	PMID:32907992	Battaglia et al., 2020
BDQ	Susceptible	mmpR5	V85G	PMID:31981638	Peretokina et al., 2020
BDQ**	Susceptible	mmpR5	A86T	PMID:28031270	Villellas et al., 2017
BDQ**	Susceptible	mmpR5	G87R	PMID:30029911	Martinez et al., 2018
BDQ**	Susceptible	mmpR5	D88G	PMID:28031270	Villellas et al., 2017
BDQ	Susceptible	mmpR5	R90L	PMID:28031270	Villellas et al., 2017
BDQ	Susceptible	mmpR5	Y92D	PMID:31981638	Peretokina et al., 2020
BDQ	Susceptible	mmpR5	A101T	PMID:28031270	Villellas et al., 2017
BDQ	Susceptible	mmpR5	A110V	PMID:33239092	Beckert et al., 2020
BDQ	Susceptible	mmpR5	M111V	PMID:32907992	Battaglia et al., 2020
BDQ	Susceptible	mmpR5	D116N	PMID:28031270	Villellas et al., 2017
BDQ	Susceptible	mmpR5	V120M	PMID:32907992	Battaglia et al., 2020
BDQ	Susceptible	mmpR5	L136V	PMID:32907992	Battaglia et al., 2020
BDQ	Susceptible	mmpR5	D141H	PMID:32907992	Battaglia et al., 2020
BDQ	Susceptible	mmpR5	Y145N	PMID:28031270	Villellas et al., 2017
BDQ	Susceptible	mmpR5	M146R	PMID:32907992	Battaglia et al., 2020
BDQ	Susceptible	mmpR5	457_458insC	PMID:32907992	Battaglia et al., 2020
BDQ	Susceptible	mmpR5	S157E	PMID:28031270	Villellas et al., 2017
BDQ	Susceptible	pepQ	-31C>T	PMID:32907992	Battaglia et al., 2020
BDQ	Susceptible	pepQ	-12G>C	PMID:32907992	Battaglia et al., 2020
BDQ	Susceptible	pepQ	H3Y	PMID:32907992	Battaglia et al., 2020
BDQ	Susceptible	pepQ	R7Q	PMID:32907992	Battaglia et al., 2020
BDQ	Susceptible	pepQ	P69L	PMID:32907992	Battaglia et al., 2020
BDQ	Susceptible	pepQ	A78V	PMID:32907992	Battaglia et al., 2020
BDQ	Susceptible	pepQ	A90V	PMID:32907992	Battaglia et al., 2020
BDQ	Susceptible	pepQ	V92M	PMID:32907992	Battaglia et al., 2020
BDQ	Susceptible	pepQ	D93E	PMID:32907992	Battaglia et al., 2020
BDQ	Susceptible	pepQ	D136E	PMID:32907992	Battaglia et al., 2020
BDQ	Susceptible	pepQ	A152T	PMID:32907992	Battaglia et al., 2020
BDQ	Susceptible	pepQ	R167L	PMID:32907992	Battaglia et al., 2020
BDQ	Susceptible	pepQ	M180V	PMID:32907992	Battaglia et al., 2020
BDQ	Susceptible	pepQ	V214A	PMID:32907992	Battaglia et al., 2020
BDQ	Susceptible	pepQ	V214F	PMID:32907992	Battaglia et al., 2020
BDQ	Susceptible	pepQ	T236A	PMID:32907992	Battaglia et al., 2020
BDQ	Susceptible	pepQ	A305V	PMID:32907992	Battaglia et al., 2020
BDQ	Susceptible	pepQ	G309R	PMID:32907992	Battaglia et al., 2020
BDQ	Susceptible	pepQ	T341A	PMID:32907992	Battaglia et al., 2020
BDQ	Susceptible	pepQ	A370T	PMID:32907992	Battaglia et al., 2020
BDQ	Susceptible	pepQ	L372V	PMID:32907992	Battaglia et al., 2020
DLM	Resistant	ddn	M1T	PMID:32032366	Lee et al., 2019
DLM	Resistant	ddn	2_2del	PMID:32907992	Battaglia et al., 2020
DLM	Resistant	ddn	P2Q	PMID:32907992	Battaglia et al., 2020
PTM	Resistant	ddn	24_24del	PMID:26100695	Haver et al., 2015
PTM	Resistant	ddn	S11*	PMID:26100695	Haver et al., 2015
PTM	Resistant	ddn	38_38del	PMID:21930879	Feuerriegel et al., 2011
PTM	Resistant	ddn	L13fs	PMID:16387854	Manjunatha et al., 2006
DLM	Resistant	ddn	41_41del	PMID:32907992	Battaglia et al., 2020
DLM/PTM	Resistant	ddn	S22L	PMID:32032366	Lee et al., 2019
DLM	Resistant	ddn	68_69insGATTAATACCT	PMID:27076101	Schena et al., 2016
PTM	Resistant	ddn	73_73del	PMID:26100695	Haver et al., 2015
PTM	Resistant	ddn	N25I	PMID:26100695	Haver et al., 2015
DLM	Resistant	ddn	W27*	PMID:32907992	Battaglia et al., 2020
PTM	Resistant	ddn	Y29*	PMID:26100695	Haver et al., 2015
DLM	Resistant	ddn	R30H	PMID:32907992	Battaglia et al., 2020
DLM/PTM	Resistant	ddn	117_117del	PMID:33077652	Rifat et al., 2020
PTM	Resistant	ddn	Q42*	PMID:26100695	Haver et al., 2015
PTM	Resistant	ddn	L48P	PMID:26100695	Haver et al., 2015
DLM/PTM	Resistant	ddn	L49P	PMID:32032366	Lee et al., 2019
DLM	Resistant	ddn	G53D	PMID:30933266	Polsfuss et al., 2019
PTM	Resistant	ddn	163_164insCGC	PMID:26100695	Haver et al., 2015
PTM	Resistant	ddn	163_164ins21bp	PMID:26100695	Haver et al., 2015
DLM	Resistant	ddn	Q58*	PMID:32907992	Battaglia et al., 2020
DLM	Resistant	ddn	180_181insGGTCA	PMID:27076101	Schena et al., 2016
DLM/PTM	Resistant	ddn	L64P	PMID:32032366	Lee et al., 2019
PTM	Resistant	ddn	Y65L	PMID:32032366	Lee et al., 2019
PTM	Resistant	ddn	Y65M	PMID:32032366	Lee et al., 2019
PTM	Resistant	ddn	Y65C	PMID:32032366	Lee et al., 2019
DLM/PTM	Resistant	ddn	Y65S	PMID:32032366	Lee et al., 2019
DLM	Resistant	ddn	215_215del	PMID:29523322	Fujiwara et al., 2018
PTM	Resistant	ddn	A76E	PMID:16387854	Manjunatha et al., 2006
PTM	Resistant	ddn	S78Y	PMID:32032366 Lee et al., 2019
PTM	Resistant	ddn	S78A	PMID:32032366	Lee et al., 2019
PTM	Resistant	ddn	S78C	PMID:32032366	Lee et al., 2019
PTM	Resistant	ddn	S78T	PMID:32032366	Lee et al., 2019
PTM	Resistant	ddn	S78V	PMID:32032366	Lee et al., 2019
PTM	Resistant	ddn	S78P	PMID:26100695	Haver et al., 2015
DLM/PTM	Resistant	ddn	K79Q	PMID:32032366	Lee et al., 2019
PTM	Resistant	ddn	G81D	PMID:26100695	Haver et al., 2015
DLM	Resistant	ddn	252_253del	PMID:29523322	Fujiwara et al., 2018
PTM	Resistant	ddn	P86L	PMID:26100695	Haver et al., 2015
DLM/PTM	Resistant	ddn	W88R	PMID:32032366	Lee et al., 2019
DLM	Resistant	ddn	W88*	PMID:27076101	Schena et al., 2016
PTM	Resistant	ddn	Y89*	PMID:16387854	Manjunatha et al., 2006
DLM	Resistant	ddn	L91P	PMID:29523322	Fujiwara et al., 2018
PTM	Resistant	ddn	289_289del	PMID:26100695	Haver et al., 2015
DLM	Resistant	ddn	307_307del	PMID:27076101	Schena et al., 2016
DL:M	Resistant	ddn	L107P	PMID:27076101	Schena et al., 2016
DLM/PTM	Resistant	ddn	324_325insIS6110	PMID:33077652	Rifat et al., 2020
DLM	Resistant	ddn	328_329insC	PMID:29523322	Fujiwara et al., 2018
DLM/PTM	Resistant	ddn	R112W	PMID:33077652	Rifat et al., 2020
PTM	Resistant	ddn	E121K	PMID:26100695	Haver et al., 2015
PTM	Resistant	ddn	Y133C	PMID:32032366	Lee et al., 2019
PTM	Resistant	ddn	Y133D	PMID:26100695	Haver et al., 2015
PTM	Resistant	ddn	Y133L	PMID:32032366	Lee et al., 2019
PTM	Resistant	ddn	Y133W	PMID:32032366	Lee et al., 2019
PTM	Resistant	ddn	Y133M	PMID:32032366	Lee et al., 2019
PTM	Resistant	ddn	Y136E	PMID:32032366	Lee et al., 2019
DLM	Resistant	ddn	Y136S	PMID:32032366	Lee et al., 2019
PTM	Resistant	ddn	Y136T	PMID:32032366	Lee et al., 2019
PTM	Resistant	ddn	Q137*	PMID:26100695	Haver et al., 2015
DLM	Resistant	ddn	432_432del	PMID:29523322	Fujiwara et al., 2018
PTM	Resistant	ddn	C149Y	PMID:32032366	Lee et al., 2019
DLM/PTM	Resistant	fgd1	K9N	PMID:33077652	Rifat et al., 2020
PTM	Resistant	fgd1	P43R	PMID:26100695	Haver et al., 2015
PTM	Resistant	fgd1	G71D	PMID:26100695	Haver et al., 2015
DLM	Resistant	fgd1	227_228del	PMID:29523322	Fujiwara et al., 2018
PTM	Resistant	fgd1	Q88E	PMID:21930879	Feuerriegel et al., 2011
DLM	Resistant	fgd1	A89P	PMID:29523322	Fujiwara et al., 2018
PTM	Resistant	fgd1	G106V	PMID:26100695	Haver et al., 2015
PTM	Resistant	fgd1	N112K	PMID:26100695	Haver et al., 2015
PTM	Resistant	fgd1	146_151del	PMID:26100695	Haver et al., 2015
PTM	Resistant	fgd1	W143*	PMID:26100695	Haver et al., 2015
PTM	Resistant	fgd1	496_496del	PMID:26100695	Haver et al., 2015
PTM	Resistant	fgd1	G169A	PMID:26100695	Haver et al., 2015
DLM/PTM	Resistant	fgd1	G191D	PMID:33077652	Rifat et al., 2020
DLM	Resistant	fgd1	629_630insG	PMID:29523322	Fujiwara et al., 2018
PTM	Resistant	fgd1	678_678del	PMID:26100695	Haver et al., 2015
PTM	Resistant	fgd1	E230K	PMID:26100695	Haver et al., 2015
DLM	Resistant	fgd1	G314E	PMID:32907992	Battaglia et al., 2020
DLM	Resistant	fbiA	K2E	PMID:32907992	Battaglia et al., 2020
PTM	Resistant	fbiA	Q21P	PMID:26100695	Haver et al., 2015
DLM/PTM	Resistant	fbiA	Q27*	PMID:33077652	Rifat et al., 2020
PTM	Resistant	fbiA	D43Y	PMID:26100695	Haver et al., 2015
DLM/PTM	Resistant	fbiA	141_141del	PMID:33077652	Rifat et al., 2020
DLM	Resistant	fbiA	D49T	PMID:26559594	Bloemberg et al., 2015
DLM	Resistant	fbiA	D49Y	PMID:26829425	Hoffmann et al., 2016
DLM/PTM	Resistant	fbiA	D49G	PMID:33077652	Rifat et al., 2020
PTM	Resistant	fbiA	L56P	PMID:26100695	Haver et al., 2015
PTM	Resistant	fbiA	D63G	PMID:26100695	Haver et al., 2015
PTM	Resistant	fbiA	C65W	PMID:26100695	Haver et al., 2015
PTM	Resistant	fbiA	211_211del	PMID:26100695	Haver et al., 2015
PTM	Resistant	fbiA	222_223del	PMID:26100695	Haver et al., 2015
PTM	Resistant	fbiA	227_228insC	PMID:26100695	Haver et al., 2015
PTM	Resistant	fbiA	W79*	PMID:26100695	Haver et al., 2015
PTM	Resistant	fbiA	242_243insC	PMID:26100695	Haver et al., 2015
PTM	Resistant	fbiA	A88D	PMID:26100695	Haver et al., 2015
DLM	Resistant	fbiA	272_273insCAGG	PMID:29523322	Fujiwara et al., 2018
PTM	Resistant	fbiA	337_338insT	PMID:26100695	Haver et al., 2015
PTM	Resistant	fbiA	347_347del	PMID:26100695	Haver et al., 2015
PTM	Resistant	fbiA	L119P	PMID:26100695	Haver et al., 2015
DLM/PTM	Resistant	fbiA	Q120P	PMID:33077652	Rifat et al., 2020
PTM	Resistant	fbiA	S126P	PMID:26100695	Haver et al., 2015
PTM	Resistant	fbiA	W136R	PMID:26100695	Haver et al., 2015
PTM	Resistant	fbiA	T146A	PMID:26100695	Haver et al., 2015
DLM	Resistant	fbiA	452_452del	PMID:29523322	Fujiwara et al., 2018
DLM	Resistant	fbiA	V154I	PMID:32907992	Battaglia et al., 2020
DLM	Resistant	fbiA	P159Q	PMID:32907992	Battaglia et al., 2020
DLM	Resistant	fbiA	G164fs	PMID:26100695	Haver et al., 2015
PTM	Resistant	fbiA	W172R	PMID:26100695	Haver et al., 2015
PTM	Resistant	fbiA	562_563insT	PMID:26100695	Haver et al., 2015
PTM	Resistant	fbiA	571_572insA	PMID:26100695	Haver et al., 2015
DLM	Resistant	fbiA	I208V	PMID:32907992	Battaglia et al., 2020
DLM	Resistant	fbiA	I209V	PMID:32907992	Battaglia et al., 2020
PTM	Resistant	fbiA	A238E	PMID:26100695	Haver et al., 2015
DLM	Resistant	fbiA	K250*	PMID:27076101	Schena et al., 2016
PTM	Resistant	fbiA	C259R	PMID:26100695	Haver et al., 2015
PTM	Resistant	fbiA	G283R	PMID:26100695	Haver et al., 2015
DLM/PTM	Resistant	fbiA	D286A	PMID:33077652	Rifat et al., 2020
DLM	Resistant	fbiA	C287*	PMID:32907992	Battaglia et al., 2020
DLM	Resistant	fbiA	R304Q	PMID:32907992	Battaglia et al., 2020
DLM/PTM	Resistant	fbiA	L308P	PMID:33077652	Rifat et al., 2020
PTM	Resistant	fbiA	G323V	PMID:26100695	Haver et al., 2015
PTM	Resistant	fbiB	36_37ins17bp	PMID:26100695	Haver et al., 2015
PTM	Resistant	fbiB	W39*	PMID:26100695	Haver et al., 2015
PTM	Resistant	fbiB	G153V	PMID:26100695	Haver et al., 2015
DLM	Resistant	fbiB	G221S	PMID:32907992	Battaglia et al., 2020
DLM	Resistant	fbiB	D224N	PMID:32907992	Battaglia et al., 2020
DLM	Resistant	fbiB	G273R	PMID:32907992	Battaglia et al., 2020
PTM	Resistant	fbiB	P361A	PMID:26100695	Haver et al., 2015
DLM	Resistant	fbiB	1148_1155del	PMID:29523322	Fujiwara et al., 2018
DLM	Resistant	fbiB	1263_1264del	PMID:29523322	Fujiwara et al., 2018
PTM	Resistant	fbiC	52_52del	PMID:26100695	Haver et al., 2015
DLM/PTM	Resistant	fbiC	60_60del	PMID:33077652	Rifat et al., 2020
PTM	Resistant	fbiC	A50P	PMID:26100695	Haver et al., 2015
DLM	Resistant	fbiC	154_154del	PMID:26100695	Haver et al., 2015
PTM	Resistant	fbiC	E54M	PMID:26100695	Haver et al., 2015
DLM	Resistant	fbiC	N58T	PMID:29523322	Fujiwara et al., 2018
PTM	Resistant	fbiC	Y86*	PMID:26100695	Haver et al., 2015
PTM	Resistant	fbiC	F91V	PMID:26100695	Haver et al., 2015
DLM	Resistant	fbiC	C98Y	PMID:29523322	Fujiwara et al., 2018
DLM	Resistant	fbiC	Y104C	PMID:32907992	Battaglia et al., 2020
PTM	Resistant	fbiC	C105R	PMID:26100695	Haver et al., 2015
DLM	Resistant	fbiC	G112A	PMID:32907992	Battaglia et al., 2020
PTM	Resistant	fbiC	491_496del	PMID:26100695	Haver et al., 2015
PTM	Resistant	fbiC	H190R	PMID:26100695	Haver et al., 2015
DLM/PTM	Resistant	fbiC	G194D	PMID:33077652	Rifat et al., 2020
PTM	Resistant	fbiC	S202P	PMID:26100695	Haver et al., 2015
PTM	Resistant	fbiC	L204P	PMID:26100695	Haver et al., 2015
PTM	Resistant	fbiC	S210P	PMID:26100695	Haver et al., 2015
PTM	Resistant	fbiC	E216A	PMID:26100695	Haver et al., 2015
DLM	Resistant	fbiC	R220*	PMID:29523322	Fujiwara et al., 2018
DLM	Resistant	fbiC	L228F	PMID:32907992	Battaglia et al., 2020
DLM	Resistant	fbiC	699_699del	PMID:29523322	Fujiwara et al., 2018
DLM	Resistant	fbiC	811_811del	PMID:29523322	Fujiwara et al., 2018
DLM	Resistant	fbiC	812_812del	PMID:29523322	Fujiwara et al., 2018
PTM	Resistant	fbiC	T273R	PMID:26100695	Haver et al., 2015
DLM	Resistant	fbiC	S280L	PMID:32907992	Battaglia et al., 2020
PTM	Resistant	fbiC	830_831insA	PMID:26100695	Haver et al., 2015
PTM	Resistant	fbiC	845_846insG	PMID:26100695	Haver et al., 2015
DLM	Resistant	fbiC	V318I	PMID:28739779	Pang et al., 2017
PTM	Resistant	fbiC	N336K	PMID:26100695	Haver et al., 2015
PTM	Resistant	fbiC	G356C	PMID:26100695	Haver et al., 2015
PTM	Resistant	fbiC	S358A	PMID:26100695	Haver et al., 2015
PTM	Resistant	fbiC	P372S	PMID:26100695	Haver et al., 2015
DLM/PTM	Resistant	fbiC	L377P	PMID:33077652	Rifat et al., 2020
PTM	Resistant	fbiC	G385V	PMID:26100695	Haver et al., 2015
PTM	Resistant	fbiC	D387Y	PMID:26100695	Haver et al., 2015
DLM	Resistant	fbiC	1337_1337del	PMID:29523322	Fujiwara et al., 2018
DLM	Resistant	fbiC	P523L	PMID:32907992	Battaglia et al., 2020
DLM/PTM	Resistant	fbiC	C562W	PMID:33077652	Rifat et al., 2020
DLM	Resistant	fbiC	R563L	PMID:29941636	Rancoita et al., 2018
PTM	Resistant	fbiC	V630E	PMID:16387854	Manjunatha et al., 2006
PTM	Resistant	fbiC	H631Y	PMID:26100695	Haver et al., 2015
DLM/PTM	Resistant	fbiC	K684T	PMID:33077652	Rifat et al., 2020
PTM	Resistant	fbiC	2127_2128del	PMID:26100695	Haver et al., 2015
PTM	Resistant	fbiC	M708I	PMID:26100695	Haver et al., 2015
PTM	Resistant	fbiC	G711W	PMID:26100695	Haver et al., 2015
PTM	Resistant	fbiC	2131_2131del	PMID:26100695	Haver et al., 2015
PTM	Resistant	fbiC	S715R	PMID:26100695	Haver et al., 2015
PTM	Resistant	fbiC	W719L	PMID:26100695	Haver et al., 2015
PTM	Resistant	fbiC	V720I	PMID:26100695	Haver et al., 2015
PTM	Resistant	fbiC	H722R	PMID:26100695	Haver et al., 2015
DLM	Resistant	fbiC	N724S	PMID:32907992	Battaglia et al., 2020
PTM	Resistant	fbiC	2274_2275insG	PMID:26100695	Haver et al., 2015
DLM	Resistant	fbiC	S762N	PMID:32907992	Battaglia et al., 2020
DLM	Resistant	fbiC	792insQTSWVKL	PMID:26100695	Haver et al., 2015
DLM	Resistant	fbiC	L800R	PMID:26100695	Haver et al., 2015
DLM/PTM	Resistant	fbiC	A827G	PMID:33077652	Rifat et al., 2020
DLM	Resistant	fbiC	2548_2549insC	PMID:26100695	Haver et al., 2015
DLM	Resistant	fbiC	A835V	PMID:32907992	Battaglia et al., 2020
DLM	Resistant	fbiC	A855fs	PMID:32907992	Battaglia et al., 2020
DLM	Resistant	fbiC	A856P	PMID:32907992	Battaglia et al., 2020
PTM	Resistant	fbiC	2734_2735insAACTT	PMID:26100695	Haver et al., 2015
PTM	Resistant	fbiC	1304052_1304452del	PMID:16387854	Manjunatha et al., 2006
DLM/PTM	Resistant	fbiD	79_80insC	PMID:33077652	Rifat et al., 2020
PTM	Resistant	fbiD	A132V	PMID:33077652	Rifat et al., 2020
PTM	Resistant	fbiD	G147C	PMID:33077652	Rifat et al., 2020
DLM	Susceptible	ddn	-32T>C	PMID:32907992	Battaglia et al., 2020
DLM	Susceptible	ddn	-26G>A	PMID:32907992	Battaglia et al., 2020
DLM	Susceptible	ddn	-24C>A	PMID:32907992	Battaglia et al., 2020
DLM	Susceptible	ddn	-15G>A	PMID:32907992	Battaglia et al., 2020
DLM/PTM	Susceptible	ddn	P6S	PMID:32032366	Lee et al., 2019
DLM/PTM	Susceptible	ddn	P6T	PMID:32032366	Lee et al., 2019
DLM/PTM	Susceptible	ddn	P6L	PMID:32032366	Lee et al., 2019
DLM/PTM	Susceptible	ddn	M21T	PMID:32032366	Lee et al., 2019
DLM/PTM	Susceptible	ddn	R23L	PMID:32032366	Lee et al., 2019
DLM/PTM	Susceptible	ddn	R23W	PMID:32032366	Lee et al., 2019
DLM/PTM	Susceptible	ddn	T26P	PMID:32032366	Lee et al., 2019
DLM/PTM	Susceptible	ddn	W27C	PMID:32032366	Lee et al., 2019
DLM/PTM	Susceptible	ddn	Y29H	PMID:32032366	Lee et al., 2019
DLM/PTM	Susceptible	ddn	Y29S	PMID:32032366	Lee et al., 2019
DLM/PTM	Susceptible	ddn	R30S	PMID:32032366	Lee et al., 2019
DLM/PTM	Susceptible	ddn	G34E	PMID:32032366	Lee et al., 2019
DLM/PTM	Susceptible	ddn	G34R	PMID:32032366	Lee et al., 2019
DLM/PTM	Susceptible	ddn	G36V	PMID:32032366	Lee et al., 2019
DLM/PTM	Susceptible	ddn	P45L	PMID:32032366	Lee et al., 2019
DLM/PTM	Susceptible	ddn	T50P	PMID:32032366	Lee et al., 2019
DLM	Susceptible	ddn	T50I	PMID:32907992	Battaglia et al., 2020
DLM/PTM	Susceptible	ddn	T51P	PMID:32032366	Lee et al., 2019
DLM/PTM	Susceptible	ddn	T52N	PMID:32032366	Lee et al., 2019
DLM/PTM	Susceptible	ddn	T52P	PMID:32032366	Lee et al., 2019
DLM/PTM	Susceptible	ddn	T56P	PMID:32032366	Lee et al., 2019
DLM/PTM	Susceptible	ddn	G57A	PMID:32032366	Lee et al., 2019
DLM/PTM**	Susceptible	ddn	V61G	PMID:32032366	Lee et al., 2019
DLM/PTM	Susceptible	ddn	N62D	PMID:32032366	Lee et al., 2019
DLM	Susceptible	ddn	Y65L	PMID:32032366	Lee et al., 2019
DLM	Susceptible	ddn	Y65M	PMID:32032366	Lee et al., 2019
DLM	Susceptible	ddn	Y65C	PMID:32032366	Lee et al., 2019
DLM/PTM	Susceptible	ddn	Y65F	PMID:32032366	Lee et al., 2019
DLM/PTM	Susceptible	ddn	L67P	PMID:32032366	Lee et al., 2019
DLM/PTM	Susceptible	ddn	D69N	PMID:32032366	Lee et al., 2019
DLM/PTM	Susceptible	ddn	G71R	PMID:32032366	Lee et al., 2019
DLM/PTM	Susceptible	ddn	R72Q	PMID:32032366	Lee et al., 2019
DLM/PTM	Susceptible	ddn	R72W	PMID:27076101	Schena et al., 2016
DLM	Susceptible	ddn	S78A	PMID:32032366	Lee et al., 2019
DLM	Susceptible	ddn	S78C	PMID:32032366	Lee et al., 2019
DLM	Susceptible	ddn	S78T	PMID:32032366	Lee et al., 2019
DLM	Susceptible	ddn	S78V	PMID:32032366	Lee et al., 2019
DLM	Susceptible	ddn	S78Y	PMID:32032366	Lee et al., 2019
DLM/PTM	Susceptible	ddn	G81S	PMID:32032366	Lee et al., 2019
DLM/PTM	Susceptible	ddn	E83D	PMID:32032366	Lee et al., 2019
DLM	Susceptible	ddn	E83Q	PMID:32907992	Battaglia et al., 2020
DLM/PTM	Susceptible	ddn	L90V	PMID:32032366	Lee et al., 2019
DLM/PTM**	Susceptible	ddn	N91T	PMID:32032366	Lee et al., 2019
DLM	Susceptible	ddn	K93Q	PMID:32907992	Battaglia et al., 2020
DLM/PTM	Susceptible	ddn	I102V	PMID:32032366	Lee et al., 2019
DLM/PTM	Susceptible	ddn	E105Q	PMID:32032366	Lee et al., 2019
DLM	Susceptible	ddn	T110I	PMID:32907992	Battaglia et al., 2020
DLM/PTM	Susceptible	ddn	A111V	PMID:32032366	Lee et al., 2019
DLM/PTM	Susceptible	ddn	D113N	PMID:32032366	Lee et al., 2019
DLM/PTM	Susceptible	ddn	E117K	PMID:32032366	Lee et al., 2019
DLM/PTM	Susceptible	ddn	P124S	PMID:32032366	Lee et al., 2019
DLM/PTM	Susceptible	ddn	Y130C	PMID:32032366	Lee et al., 2019
DLM/PTM	Susceptible	ddn	Y130D	PMID:32032366	Lee et al., 2019
DLM/PTM	Susceptible	ddn	Y130F	PMID:32032366	Lee et al., 2019
DLM/PTM	Susceptible	ddn	Y130H	PMID:32032366	Lee et al., 2019
DLM/PTM	Susceptible	ddn	Y130N	PMID:32032366	Lee et al., 2019
DLM/PTM	Susceptible	ddn	Y130S	PMID:32032366	Lee et al., 2019
DLM/PTM	Susceptible	ddn	Y130W	PMID:32032366	Lee et al., 2019
DLM	Susceptible	ddn	Y133C	PMID:32032366	Lee et al., 2019
DLM/PTM	Susceptible	ddn	Y133F	PMID:32032366	Lee et al., 2019
DLM	Susceptible	ddn	Y133L	PMID:32032366	Lee et al., 2019
DLM	Susceptible	ddn	Y133M	PMID:32032366	Lee et al., 2019
DLM	Susceptible	ddn	Y133W	PMID:32032366	Lee et al., 2019
DLM	Susceptible	ddn	Y136E	PMID:32032366	Lee et al., 2019
DLM	Susceptible	ddn	Y136T	PMID:32032366	Lee et al., 2019
DLM/PTM	Susceptible	ddn	Y136F	PMID:32032366	Lee et al., 2019
DLM/PTM**	Susceptible	ddn	T140I	PMID:32032366	Lee et al., 2019
DLM/PTM	Susceptible	ddn	V147M	PMID:32032366	Lee et al., 2019
DLM	Susceptible	ddn	C149Y	PMID:32032366	Lee et al., 2019
DLM	Susceptible	fgd1	R18G	PMID:32907992	Battaglia et al., 2020
DLM	Susceptible	fgd1	R18S	PMID:32907992	Battaglia et al., 2020
DLM	Susceptible	fgd1	E19K	PMID:32907992	Battaglia et al., 2020
DLM	Susceptible	fgd1	A60G	PMID:32907992	Battaglia et al., 2020
DLM	Susceptible	fgd1	M93T	PMID:32907992	Battaglia et al., 2020
DLM	Susceptible	fgd1	P98L	PMID:32907992	Battaglia et al., 2020
DLM	Susceptible	fgd1	R187H	PMID:32907992	Battaglia et al., 2020
DLM	Susceptible	fgd1	I225V	PMID:32907992	Battaglia et al., 2020
DLM	Susceptible	fgd1	K270M	PMID:27076101	Schena et al., 2016
DLM	Susceptible	fgd1	A287V	PMID:32907992	Battaglia et al., 2020
DLM	Susceptible	fgd1	K296E	PMID:27076101	Schena et al., 2016
DLM	Susceptible	fgd1	Q299E	PMID:32907992	Battaglia et al., 2020
DLM	Susceptible	fbiA	A43T	PMID:32907992	Battaglia et al., 2020
DLM	Susceptible	fbiA	V47I	PMID:32907992	Battaglia et al., 2020
DLM	Susceptible	fbiA	V58I	PMID:32907992	Battaglia et al., 2020
DLM	Susceptible	fbiA	D74E	PMID:32907992	Battaglia et al., 2020
DLM	Susceptible	fbiA	Q120R	PMID:27076101	Schena et al., 2016
DLM	Susceptible	fbiA	R175H	PMID:26559594	Bloemberg et al., 2015
DLM	Susceptible	fbiA	S184T	PMID:32907992	Battaglia et al., 2020
DLM	Susceptible	fbiA	S219G	PMID:33077652	Rifat et al., 2020
DLM	Susceptible	fbiA	I247V	PMID:32907992	Battaglia et al., 2020
DLM	Susceptible	fbiA	T302M	PMID:27076101	Schena et al., 2016
DLM	Susceptible	fbiA	T302P	PMID:32907992	Battaglia et al., 2020
DLM	Susceptible	fbiA	D312G	PMID:32907992	Battaglia et al., 2020
DLM	Susceptible	fbiA	M319I	PMID:32907992	Battaglia et al., 2020
DLM	Susceptible	fbiB	L15P	PMID:33077652	Rifat et al., 2020
DLM	Susceptible	fbiB	L15R	PMID:32907992	Battaglia et al., 2020
DLM	Susceptible	fbiB	P16R	PMID:32907992	Battaglia et al., 2020
DLM	Susceptible	fbiB	V17I	PMID:32907992	Battaglia et al., 2020
DLM	Susceptible	fbiB	V48A	PMID:32907992	Battaglia et al., 2020
DLM	Susceptible	fbiB	D66E	PMID:32907992	Battaglia et al., 2020
DLM	Susceptible	fbiB	A82T	PMID:32907992	Battaglia et al., 2020
DLM	Susceptible	fbiB	D90N	PMID:32907992	Battaglia et al., 2020
DLM	Susceptible	fbiB	A155T	PMID:32907992	Battaglia et al., 2020
DLM	Susceptible	fbiB	L173P	PMID:33077652	Rifat et al., 2020
DLM	Susceptible	fbiB	F220L	PMID:27076101	Schena et al., 2016
DLM	Susceptible	fbiB	R230Q	PMID:32907992	Battaglia et al., 2020
DLM	Susceptible	fbiB	G236D	PMID:32907992	Battaglia et al., 2020
DLM	Susceptible	fbiB	D315A	PMID:32907992	Battaglia et al., 2020
DLM	Susceptible	fbiB	R333C	PMID:32907992	Battaglia et al., 2020
DLM	Susceptible	fbiB	W397R	PMID:33077652	Rifat et al., 2020
DLM	Susceptible	fbiB	G399S	PMID:32907992	Battaglia et al., 2020
DLM	Susceptible	fbiB	R409S	PMID:32907992	Battaglia et al., 2020
DLM	Susceptible	fbiB	L447R	PMID:27076101	Schena et al., 2016
DLM	Susceptible	fbiB	K448R	PMID:27076101	Schena et al., 2016
DLM	Susceptible	fbiC	-28T>C	PMID:32907992	Battaglia et al., 2020
DLM	Susceptible	fbiC	-27A>G	PMID:32907992	Battaglia et al., 2020
DLM	Susceptible	fbiC	-11G>A	PMID:32907992	Battaglia et al., 2020
DLM	Susceptible	fbiC	V16I	PMID:32907992	Battaglia et al., 2020
DLM	Susceptible	fbiC	R25G	PMID:33077652	Rifat et al., 2020
DLM	Susceptible	fbiC	V41M	PMID:32907992	Battaglia et al., 2020
DLM	Susceptible	fbiC	D168E	PMID:32907992	Battaglia et al., 2020
DLM	Susceptible	fbiC	V181M	PMID:32907992	Battaglia et al., 2020
DLM	Susceptible	fbiC	D235N	PMID:32907992	Battaglia et al., 2020
DLM	Susceptible	fbiC	D272G	PMID:32907992	Battaglia et al., 2020
DLM	Susceptible	fbiC	T273A	PMID:27076101	Schena et al., 2016
DLM	Susceptible	fbiC	M329I	PMID:32907992	Battaglia et al., 2020
DLM	Susceptible	fbiC	A333V	PMID:32907992	Battaglia et al., 2020
DLM	Susceptible	fbiC	V389L	PMID:32907992	Battaglia et al., 2020
DLM	Susceptible	fbiC	R463C	PMID:32907992	Battaglia et al., 2020
DLM	Susceptible	fbiC	D465H	PMID:32907992	Battaglia et al., 2020
DLM	Susceptible	fbiC	D465A	PMID:32907992	Battaglia et al., 2020
DLM	Susceptible	fbiC	T519I	PMID:32907992	Battaglia et al., 2020
DLM	Susceptible	fbiC	A524G	PMID:32907992	Battaglia et al., 2020
DLM	Susceptible	fbiC	T555I	PMID:32907992	Battaglia et al., 2020
DLM	Susceptible	fbiC	V581L	PMID:32907992	Battaglia et al., 2020
DLM	Susceptible	fbiC	E608A	PMID:32907992	Battaglia et al., 2020
DLM	Susceptible	fbiC	A620T	PMID:32907992	Battaglia et al., 2020
DLM	Susceptible	fbiC	E658D	PMID:32907992	Battaglia et al., 2020
DLM	Susceptible	fbiC	D674H	PMID:32907992	Battaglia et al., 2020
DLM	Susceptible	fbiC	W678G	PMID:32907992	Battaglia et al., 2020
DLM	Susceptible	fbiC	T681I	PMID:27076101	Schena et al., 2016
DLM	Susceptible	fbiC	I693V	PMID:32907992	Battaglia et al., 2020
DLM	Susceptible	fbiC	M776T	PMID:33077652	Rifat et al., 2020
DLM	Susceptible	fbiC	T850I	PMID:32907992	Battaglia et al., 2020
DLM	Susceptible	fbiC	A856S	PMID:32907992	Battaglia et al., 2020
DLM	Susceptible	fbiD	R25S	PMID:33077652	Rifat et al., 2020
DLM	Susceptible	fbiD	A68E	PMID:33077652	Rifat et al., 2020
DLM	Susceptible	fbiD	Q114R	PMID:33077652	Rifat et al., 2020
DLM	Susceptible	fbiD	385_387del	PMID:33077652	Rifat et al., 2020
DLM	Susceptible	fbiD	C152R	PMID:33077652	Rifat et al., 2020
DLM	Susceptible	fbiD	A198P	PMID:33077652	Rifat et al., 2020
* In Bold: present in our data; ** where there are discrepancies between different studies in MIC; Delamanid (DLM); Pretomanid (PTM)
